# Supplementary material for: Patterns and Correlates of Bone Mineral Density Parameters Measured Using Calcaneus Quantitative Ultrasound in Chinese Adults
Source: Nutrients. 2025 Feb 28;17(5):865. doi: 10.3390/nu17050865 (PMC11901691; doi:10.3390/nu17050865)
Supplement: Supplementary file 1 [file nutrients-17-00865-s001.zip]

Archive with 1 entries (1 files):
- nutrients-3484667-supplementary.pdf
